# Supplementary material for: Development of targeted drugs for diabetic retinopathy using Mendelian randomized pharmacogenomics
Source: Front Endocrinol (Lausanne). 2025 Oct 9;16:1632691. doi: 10.3389/fendo.2025.1632691 (PMC12512044; doi:10.3389/fendo.2025.1632691)
Supplement: Supplementary file 3 [file Table3.csv]

SNP	chr.exposure	pos.exposure	effect_allele.exposure	other_allele.exposure	eaf.exposure	beta.exposure	se.exposure	pval.exposure	samplesize.exposure	id.exposure	exposure	mr_keep.exposure	pval_origin.exposure
rs114956296	2	206967730	A	G	0.02673	-0.7699	0.025831	3.358e-195	35359	ENSG00000114948.8	ADAM23	TRUE	reported
rs1448903	2	207308961	G	A	0.09806	0.7036	0.010179	1e-200	35360	ENSG00000114948.8	ADAM23	TRUE	reported
rs7598482	2	207340139	C	T	0.34225	0.3374	0.006555	1e-200	35360	ENSG00000114948.8	ADAM23	TRUE	reported
rs187203449	2	207778147	A	C	0.23994	0.1011	0.009749	3.403e-25	35359	ENSG00000114948.8	ADAM23	TRUE	reported
rs112500385	4	15242941	A	C	0.05532	0.2955	0.017354	5.124e-65	35365	ENSG00000109743.6	BST1	TRUE	reported
rs116035270	4	15368648	G	A	0.02167	0.1984	0.027881	1.111e-12	35364	ENSG00000109743.6	BST1	TRUE	reported
rs148615120	4	15388479	A	G	0.04562	0.1953	0.019242	3.317e-24	35365	ENSG00000109743.6	BST1	TRUE	reported
rs115691060	4	15429102	T	C	0.02965	0.5115	0.02379	1.521e-102	35365	ENSG00000109743.6	BST1	TRUE	reported
rs116152416	4	15474466	C	T	0.02092	-1.0991	0.016628	1e-200	35365	ENSG00000109743.6	BST1	TRUE	reported
rs12649187	4	15476244	C	A	0.01731	-1.2452	0.018999	1e-200	35365	ENSG00000109743.6	BST1	TRUE	reported
rs73235018	4	15496630	T	A	0.02178	-1.232	0.016638	1e-200	35365	ENSG00000109743.6	BST1	TRUE	reported
rs10007824	4	15736049	G	A	0.17325	-0.3375	0.010449	1e-200	35363	ENSG00000109743.6	BST1	TRUE	reported
rs10428501	4	15983618	T	C	0.42698	0.1151	0.008109	9.895e-46	35363	ENSG00000109743.6	BST1	TRUE	reported
rs831630	11	33743019	T	C	0.32663	-0.1828	0.008567	5.102e-101	35356	ENSG00000085063.10	CD59	TRUE	reported
rs4756046	11	33842571	A	C	0.08105	0.092	0.014961	7.773e-10	35357	ENSG00000085063.10	CD59	TRUE	reported
rs10836121	11	33869713	T	C	0.48319	-0.0712	0.008107	1.604e-18	35357	ENSG00000085063.10	CD59	TRUE	reported
rs70620	1	196704997	A	G	0.18186	-0.2752	0.010319	1.088e-156	35339	ENSG00000000971.11	CFH	TRUE	reported
rs79172097	1	196472985	G	T	0.01293	-0.7002	0.034693	1.388e-90	35338	ENSG00000244414.2	CFHR1	TRUE	reported
rs12029494	1	196477674	G	T	0.06026	0.1519	0.016771	1.334e-19	35338	ENSG00000244414.2	CFHR1	TRUE	reported
rs17573790	1	196609396	C	A	0.0808	-0.6785	0.010391	1e-200	35338	ENSG00000244414.2	CFHR1	TRUE	reported
rs150572292	1	196811134	A	T	0.37241	0.3343	0.009463	1e-200	35329	ENSG00000244414.2	CFHR1	TRUE	reported
rs186664085	1	197120864	C	A	0.03263	-0.7258	0.02226	1e-200	35338	ENSG00000244414.2	CFHR1	TRUE	reported
rs72732292	1	196569434	G	A	0.01524	0.7116	0.032365	3.852e-107	35338	ENSG00000134365.8	CFHR4	TRUE	reported
rs186546458	1	196815059	G	C	0.04461	0.7482	0.010882	1e-200	35338	ENSG00000134365.8	CFHR4	TRUE	reported
rs142565493	1	196839843	T	C	0.01549	0.1969	0.032629	1.595e-09	35338	ENSG00000134365.8	CFHR4	TRUE	reported
rs184080912	1	196849936	A	C	0.045	0.8453	0.010881	1e-200	35338	ENSG00000134365.8	CFHR4	TRUE	reported
rs112060220	1	197244456	G	C	0.01451	0.7687	0.034385	1.064e-110	35338	ENSG00000134365.8	CFHR4	TRUE	reported
rs146412727	1	197254535	C	T	0.03345	-0.4929	0.022537	4.93e-106	35338	ENSG00000134365.8	CFHR4	TRUE	reported
rs139045233	1	197262266	T	A	0.01578	0.8062	0.032536	1.514e-135	35338	ENSG00000134365.8	CFHR4	TRUE	reported
rs149367828	1	197262466	T	C	0.03096	0.4311	0.022633	6.922e-81	35338	ENSG00000134365.8	CFHR4	TRUE	reported
rs13077895	3	93078	G	A	0.35544	-0.2291	0.008612	6.138e-156	35349	ENSG00000134121.5	CHL1	TRUE	reported
rs17334011	3	317687	TT	TA	0.09832	-0.2105	0.013872	5.199e-52	35229	ENSG00000134121.5	CHL1	TRUE	reported
rs461791	3	321327	G	A	0.03868	0.2384	0.021926	1.55e-27	35229	ENSG00000134121.5	CHL1	TRUE	reported
rs11713232	3	434806	G	C	0.01317	0.4362	0.035978	7.876e-34	35229	ENSG00000134121.5	CHL1	TRUE	reported
rs6442833	3	451407	G	A	0.02639	0.1733	0.026022	2.741e-11	35228	ENSG00000134121.5	CHL1	TRUE	reported
rs113877887	3	572068	A	G	0.05047	0.1288	0.019026	1.292e-11	35228	ENSG00000134121.5	CHL1	TRUE	reported
rs117464057	11	74250752	C	T	0.02748	-0.1449	0.024897	5.882e-09	35371	ENSG00000054938.11	CHRDL2	TRUE	reported
rs6592590	11	74381029	T	C	0.44399	0.149	0.008187	5.242e-74	35370	ENSG00000054938.11	CHRDL2	TRUE	reported
rs61389091	11	74427921	T	C	0.05062	-0.6219	0.018278	1e-200	35367	ENSG00000054938.11	CHRDL2	TRUE	reported
rs140198958	11	74495576	A	G	0.02427	0.1754	0.025943	1.371e-11	35369	ENSG00000054938.11	CHRDL2	TRUE	reported
rs11909509	21	46865359	A	G	0.21036	-0.1652	0.00997	1.167e-61	35252	ENSG00000182871.10	COL18A1	TRUE	reported
rs17004785	21	46932618	C	G	0.0837	-0.155	0.014736	7.103e-26	35247	ENSG00000182871.10	COL18A1	TRUE	reported
rs76352057	21	47027457	GAGGACAGAGGGAGGAC	GAGGACAGAGGGAGGAG	0.04686	0.4286	0.02012	1.085e-100	35236	ENSG00000142156.10	COL6A1	TRUE	reported
rs4819131	21	47032252	G	A	0.08185	0.6097	0.009238	1e-200	35208	ENSG00000142156.10	COL6A1	TRUE	reported
rs17004790	21	47091238	C	T	0.05439	-0.7458	0.011118	1e-200	35197	ENSG00000142156.10	COL6A1	TRUE	reported
rs74543411	21	47302427	T	C	0.02534	-0.6979	0.027024	4.659e-147	35177	ENSG00000142156.10	COL6A1	TRUE	reported
rs11910925	21	47402189	CGCACGGCCCCCCCCACCC	CGCACGGCCCCCCCGACCC	0.49709	-0.6178	0.004793	1e-200	35015	ENSG00000142156.10	COL6A1	TRUE	reported
rs73159606	21	47411695	A	G	0.01891	-0.7996	0.031234	1.512e-144	34836	ENSG00000142156.10	COL6A1	TRUE	reported
rs113107188	21	47426392	T	C	0.01741	-0.7713	0.032547	3.761e-124	34809	ENSG00000142156.10	COL6A1	TRUE	reported
rs142700644	21	47437397	T	C	0.01279	-0.8024	0.037103	1.012e-103	34809	ENSG00000142156.10	COL6A1	TRUE	reported
rs111443291	21	47474155	G	C	0.02927	0.4168	0.025466	3.312e-60	34798	ENSG00000142156.10	COL6A1	TRUE	reported
rs17272021	21	47491937	T	G	0.02133	0.2661	0.030145	1.071e-18	34728	ENSG00000142156.10	COL6A1	TRUE	reported
rs6467283	7	129782488	T	C	0.02567	0.3231	0.026438	2.397e-34	35356	ENSG00000128510.6	CPA4	TRUE	reported
rs56155312	7	129932122	T	C	0.20994	-0.9327	0.00531	1e-200	35353	ENSG00000128510.6	CPA4	TRUE	reported
rs137902837	7	129941049	T	C	0.01603	0.6341	0.033306	8.144e-81	35356	ENSG00000128510.6	CPA4	TRUE	reported
rs78885796	7	130405008	C	A	0.05539	-0.5435	0.018423	2.811e-191	35356	ENSG00000128510.6	CPA4	TRUE	reported
rs4913302	12	69351435	T	C	0.29265	0.0854	0.009139	9.251e-21	35363	ENSG00000135678.7	CPM	TRUE	reported
rs1908671	12	69433404	C	G	0.29306	-0.1013	0.009055	4.74e-29	35363	ENSG00000135678.7	CPM	TRUE	reported
rs7925381	11	122643880	C	T	0.48686	0.0808	0.008344	3.547e-22	35371	ENSG00000109943.4	CRTAM	TRUE	reported
rs2370794	11	122714782	G	A	0.32715	0.2309	0.008805	1.434e-151	35371	ENSG00000109943.4	CRTAM	TRUE	reported
rs61904391	11	122827977	T	C	0.01646	-0.1878	0.033191	1.53e-08	35373	ENSG00000109943.4	CRTAM	TRUE	reported
rs186822928	11	122854994	T	C	0.02729	0.162	0.025599	2.479e-10	35373	ENSG00000109943.4	CRTAM	TRUE	reported
rs118117028	11	123049593	A	G	0.02126	-0.3649	0.029616	6.99e-35	35368	ENSG00000109943.4	CRTAM	TRUE	reported
rs6114138	20	23457350	ACG	GCG	0.06858	-0.1892	0.016744	1.32e-29	35365	ENSG00000170367.4	CST5	TRUE	reported
rs4378870	20	23699433	G	A	0.32179	0.4513	0.006952	1e-200	35355	ENSG00000170367.4	CST5	TRUE	reported
rs6138072	20	23756139	A	G	0.25635	0.3701	0.006634	1e-200	35362	ENSG00000170367.4	CST5	TRUE	reported
rs141208602	15	78931463	G	T	0.04223	-0.5571	0.020909	2.078e-156	35362	ENSG00000103811.11	CTSH	TRUE	reported
rs76507625	15	78969358	C	T	0.05946	-0.1887	0.017797	2.895e-26	35362	ENSG00000103811.11	CTSH	TRUE	reported
rs112348856	15	79127523	A	G	0.39516	-0.3575	0.005803	1e-200	35361	ENSG00000103811.11	CTSH	TRUE	reported
rs62013198	15	79224322	A	T	0.07357	0.6988	0.010723	1e-200	35358	ENSG00000103811.11	CTSH	TRUE	reported
rs78788913	15	79390735	G	A	0.01213	-0.5439	0.040438	3.069e-41	35357	ENSG00000103811.11	CTSH	TRUE	reported
rs919129	15	48675227	A	G	0.13803	0.0811	0.011398	1.115e-12	35355	ENSG00000128951.9	DUT	TRUE	reported
rs62401884	6	45784264	A	G	0.03821	-0.3683	0.021838	8.105e-64	35358	ENSG00000112796.5	ENPP5	TRUE	reported
rs79601106	6	45889717	T	C	0.06784	-0.232	0.016692	6.469e-44	35360	ENSG00000112796.5	ENPP5	TRUE	reported
rs6906620	6	46029987	C	A	0.28015	-0.3596	0.006074	1e-200	35357	ENSG00000112796.5	ENPP5	TRUE	reported
rs1694456	1	196814953	C	G	0.35919	0.1184	0.008399	3.989e-45	35338	ENSG00000143278.3	F13B	TRUE	reported
rs2336596	1	196995092	A	G	0.45849	-0.3324	0.006586	1e-200	35338	ENSG00000143278.3	F13B	TRUE	reported
rs2403274	4	1754515	G	C	0.25262	-0.1729	0.009303	4.252e-77	35272	ENSG00000068078.13	FGFR3	TRUE	reported
rs3135835	4	1796180	A	G	0.21855	-0.121	0.009809	5.802e-35	35274	ENSG00000068078.13	FGFR3	TRUE	reported
rs117107082	17	4745237	T	C	0.02592	-0.1759	0.025927	1.165e-11	35379	ENSG00000185245.6	GP1BA	TRUE	reported
rs72835078	17	4826592	T	G	0.08167	0.2536	0.014843	1.906e-65	35379	ENSG00000185245.6	GP1BA	TRUE	reported
rs238241	17	4851072	G	A	0.0578	0.1685	0.017671	1.49e-21	35381	ENSG00000185245.6	GP1BA	TRUE	reported
rs12525609	6	52227833	G	A	0.14812	-0.0788	0.011376	4.308e-12	35367	ENSG00000243955.1	GSTA1	TRUE	reported
rs77480054	6	52446421	A	G	0.0107	0.2149	0.039191	4.172e-08	35367	ENSG00000243955.1	GSTA1	TRUE	reported
rs111461400	6	52477669	A	G	0.04131	-0.1908	0.020338	6.516e-21	35367	ENSG00000243955.1	GSTA1	TRUE	reported
rs4712015	6	52613697	A	G	0.4348	0.3127	0.006778	1e-200	35365	ENSG00000243955.1	GSTA1	TRUE	reported
rs35928674	6	52813089	T	A	0.03386	-0.1658	0.021867	3.397e-14	35356	ENSG00000243955.1	GSTA1	TRUE	reported
rs62475263	7	75536712	G	A	0.49757	0.0875	0.008171	9.319e-27	35340	ENSG00000106211.8	HSPB1	TRUE	reported
rs149835901	7	75729815	C	G	0.01975	0.3404	0.0294	5.32e-31	35341	ENSG00000106211.8	HSPB1	TRUE	reported
rs13236526	7	75913642	G	A	0.31781	0.327	0.007053	1e-200	35341	ENSG00000106211.8	HSPB1	TRUE	reported
rs10058572	5	35880856	TTTTTGTTTGTTTGTTTGTTTGT	TGTTTGTTTGTTTGTTTGTTTGT	0.34653	-0.0794	0.008314	1.293e-21	35381	ENSG00000168685.10	IL7R	TRUE	reported
rs41475048	1	183058452	G	A	0.25164	0.3571	0.007351	1e-200	35362	ENSG00000058085.10	LAMC2	TRUE	reported
rs12405621	1	183372585	CAAAAAAAAAT	CCAAAAAAAAT	0.12043	-0.1869	0.01259	7.472e-50	35358	ENSG00000058085.10	LAMC2	TRUE	reported
rs7412441	1	160346055	G	C	0.40489	0.0503	0.00855	4.021e-09	35357	ENSG00000122224.13	LY9	TRUE	reported
rs7515941	1	160646561	A	G	0.23733	-0.0921	0.009911	1.499e-20	35343	ENSG00000122224.13	LY9	TRUE	reported
rs12405457	1	160759052	G	A	0.22532	0.4833	0.007488	1e-200	35363	ENSG00000122224.13	LY9	TRUE	reported
rs77521168	1	160851168	A	T	0.06686	-0.1632	0.016716	1.624e-22	35365	ENSG00000122224.13	LY9	TRUE	reported
rs11577230	1	161053644	T	C	0.08104	-0.2188	0.015541	5.109e-45	35366	ENSG00000122224.13	LY9	TRUE	reported
rs479934	1	71442206	T	C	0.18939	0.0683	0.010631	1.321e-10	35340	ENSG00000172260.9	NEGR1	TRUE	reported
rs10147885	14	52222679	T	A	0.27495	0.0965	0.009115	3.431e-26	35367	ENSG00000087303.12	NID2	TRUE	reported
rs1253678	14	52457777	A	G	0.31371	-0.3319	0.006906	1e-200	35369	ENSG00000087303.12	NID2	TRUE	reported
rs10137242	14	52590539	T	C	0.13019	0.2029	0.01223	8.192e-62	35367	ENSG00000087303.12	NID2	TRUE	reported
rs17253026	14	52829722	C	T	0.08264	-0.1868	0.014729	7.357e-37	35365	ENSG00000087303.12	NID2	TRUE	reported
rs71387447	17	54329799	T	C	0.02613	0.165	0.02661	5.619e-10	35372	ENSG00000183691.4	NOG	TRUE	reported
rs138296194	17	54639546	T	C	0.01129	0.4289	0.040078	1e-26	35370	ENSG00000183691.4	NOG	TRUE	reported
rs76164057	17	54840864	G	A	0.01406	1.2598	0.03543	1e-200	35365	ENSG00000183691.4	NOG	TRUE	reported
rs200688148	17	54952614	T	C	0.18566	0.0846	0.011622	3.35e-13	35362	ENSG00000183691.4	NOG	TRUE	reported
rs142680585	16	69381489	A	C	0.01285	-0.3762	0.034058	2.299e-28	35376	ENSG00000181019.8	NQO1	TRUE	reported
rs11644951	16	69482257	T	C	0.04752	-0.3701	0.018369	2.808e-90	35374	ENSG00000181019.8	NQO1	TRUE	reported
rs112996469	16	69549187	C	T	0.23807	-0.5889	0.006849	1e-200	35375	ENSG00000181019.8	NQO1	TRUE	reported
rs1131341	16	69748869	A	G	0.04336	-0.7357	0.014853	1e-200	35376	ENSG00000181019.8	NQO1	TRUE	reported
rs13188927	5	102034963	T	C	0.38449	-0.369	0.005702	1e-200	35340	ENSG00000145730.16	PAM	TRUE	reported
rs145918714	5	102474995	A	G	0.0106	-0.2372	0.038691	8.752e-10	35342	ENSG00000145730.16	PAM	TRUE	reported
rs12410291	1	20247879	T	A	0.22358	0.2549	0.010496	2.822e-130	35380	ENSG00000188257.6	PLA2G2A	TRUE	reported
rs72661022	1	20285215	A	G	0.22479	0.5857	0.007696	1e-200	35380	ENSG00000188257.6	PLA2G2A	TRUE	reported
rs10916772	1	20677197	C	G	0.14762	-0.1313	0.012398	3.29e-26	35380	ENSG00000188257.6	PLA2G2A	TRUE	reported
rs6681804	1	40543019	C	T	0.05517	-0.284	0.017792	2.354e-57	35382	ENSG00000131238.12	PPT1	TRUE	reported
rs4660386	1	40560234	C	T	0.29946	-0.1574	0.00879	1.052e-71	35382	ENSG00000131238.12	PPT1	TRUE	reported
rs34072403	14	21170432	T	C	0.27795	0.0625	0.009365	2.487e-11	35330	ENSG00000169397.3	RNASE3	TRUE	reported
rs111391792	14	21343487	C	T	0.08654	-0.3568	0.014784	1.096e-128	35339	ENSG00000169397.3	RNASE3	TRUE	reported
rs147307766	14	21385991	T	C	0.03506	0.7615	0.022299	1e-200	35340	ENSG00000169397.3	RNASE3	TRUE	reported
rs150971918	14	21444827	C	G	0.02019	-0.4989	0.029768	4.813e-63	35344	ENSG00000169397.3	RNASE3	TRUE	reported
rs1243450	14	21491322	G	C	0.09692	0.1419	0.013857	1.309e-24	35342	ENSG00000169397.3	RNASE3	TRUE	reported
rs11623521	14	21582211	TGTTTGTTTGTTGGTTGGTTG	TGTTTGTTTGTTTGTTGGTTG	0.45064	-0.0496	0.008447	4.311e-09	35338	ENSG00000169397.3	RNASE3	TRUE	reported
rs4819523	22	19798072	C	G	0.35109	0.064	0.009069	1.698e-12	35356	ENSG00000040608.9	RTN4R	TRUE	reported
rs75765	22	20174959	T	C	0.26994	-0.2929	0.009608	1e-200	35361	ENSG00000040608.9	RTN4R	TRUE	reported
rs855050	22	20248391	A	G	0.484	-0.1606	0.008661	9.291e-77	35352	ENSG00000040608.9	RTN4R	TRUE	reported
rs117170873	22	20284656	T	C	0.02812	0.2643	0.026547	2.379e-23	35352	ENSG00000040608.9	RTN4R	TRUE	reported
rs1460212	17	48578503	C	A	0.19243	-0.099	0.010674	1.773e-20	35363	ENSG00000173714.7	WFIKKN2	TRUE	reported
rs36088946	17	48743018	G	A	0.30462	-0.135	0.00912	1.421e-49	35359	ENSG00000173714.7	WFIKKN2	TRUE	reported
rs56087652	17	48882246	C	A	0.1881	0.405	0.008371	1e-200	35360	ENSG00000173714.7	WFIKKN2	TRUE	reported
rs9908461	17	48987434	G	A	0.04687	-0.1126	0.019613	9.408e-09	35356	ENSG00000173714.7	WFIKKN2	TRUE	reported
rs2215316	17	48990218	C	T	0.42533	0.1149	0.008484	8.654e-42	35354	ENSG00000173714.7	WFIKKN2	TRUE	reported
