# Supplementary material for: Development of targeted drugs for diabetic retinopathy using Mendelian randomized pharmacogenomics
Source: Front Endocrinol (Lausanne). 2025 Oct 9;16:1632691. doi: 10.3389/fendo.2025.1632691 (PMC12512044; doi:10.3389/fendo.2025.1632691)
Supplement: Supplementary file 4 [file Table4.csv]

exposure	outcome	id.exposure	id.outcome	samplesize	SNP	b	se	p	up	lo	tot
NOG	Diabetic retinopathy (DM_RETINOPATHY)	ENSG00000183691.4	finn-b-DM_RETINOPATHY	216666	rs76164057	-0.0362389921884553	0.131967192650597	0.783618902112485	0.222416705406714	-0.294894689783625	0.01
NOG	Diabetic retinopathy (DM_RETINOPATHY)	ENSG00000183691.4	finn-b-DM_RETINOPATHY	216666	rs138296194	-0.166943355460587	0.0479889297902456	0.00050368522451808	-0.0728850530717061	-0.261001657849469	0.01
NOG	Diabetic retinopathy (DM_RETINOPATHY)	ENSG00000183691.4	finn-b-DM_RETINOPATHY	216666	rs71387447	-0.163471712542291	0.0459581581910375	0.000375159383963565	-0.0733937224878571	-0.253549702596724	0.01
NOG	Diabetic retinopathy (DM_RETINOPATHY)	ENSG00000183691.4	finn-b-DM_RETINOPATHY	216666			0.0455228010123242	0.000542168903412192			1
NOG	Diabetic retinopathy (DM_RETINOPATHY)	ENSG00000183691.4	finn-b-DM_RETINOPATHY	216666	All	-0.157463730566158	0.0455228010123242	0.000542168903412192	-0.0682390405820023	-0.246688420550313	1
